# Supplementary material for: Reconstruction of 3D crystal growth from transmission optical microscopy images
Source: PNAS Nexus. 2026 Mar 24;5(4):pgag080. doi: 10.1093/pnasnexus/pgag080 (PMC13070466; doi:10.1093/pnasnexus/pgag080)
Supplement: pgag080_Supplementary_Data [file pgag080_supplementary_data.zip]

Archive with 6 entries (6 files):
- PNASNEXUS-PNASNEXUS-2025-01512R-s01.mp4
- PNASNEXUS-PNASNEXUS-2025-01512R-s02.mp4
- PNASNEXUS-PNASNEXUS-2025-01512R-s03.mp4
- PNASNEXUS-PNASNEXUS-2025-01512R-s04.mp4
- PNASNEXUS-PNASNEXUS-2025-01512R-s05.mp4
- PNASNEXUS-PNASNEXUS-2025-01512R-s06.pdf
